# Supplementary material for: Neurophysiologic tests screening cognitive impairment in idiopathic intracranial hypertension patients
Source: Egypt J Neurol Psychiatr Neurosurg. 2018 Apr 25;54(1):7. doi: 10.1186/s41983-018-0010-6 (PMC5954773; doi:10.1186/s41983-018-0010-6)
Supplement: Supplementary file 3 — Spread sheet of neurophysiologic tests. (XLSX 11 kb) [file 41983_2018_10_MOESM3_ESM.xlsx]

## Sheet: Sheet1
number	control (0)/pt (1)	P300 amplitude/mv (A22)	P300 latency/ms (A22)	late CNV Amp (CZ)	Early CNV latency/ms	late CNV latency/ms
1	1	4	305	11.7	-25	1940
2	1	15	306	6.2	-10	1835
3	1	5	378	13.8	10	1780
4	1	26	347	20.6	250	2060
5	1	10	315	3	50	2005
6	1	9	335	8	-245	2735
7	1	9	345	2.4	-300	2080
8	1	6	284	7	70	1480
9	1	18	323	2.7	40	2055
10	1	24	337	7.2	25	2000
11	1	14	365	13.6	-175	2065
12	1	4	291	2.7	45	2100
13	1	12	332	2.3	-225	1850
14	1	6	365	14.2	-30	2085
15	1	21	341	9.7	-170	1925
16	1	4	357	5.7	50	2090
17	1	4	357	13.9	99	2111
18	1	7	369	21	180	1580
19	1	15	271	12.1	230	2040
20	1	6	383	5.6	75	2155
1	0	8	313	5.8	865	2060
2	0	24	365	8.9	15	2455
3	0	11	319	9.7	35	2030
4	0	4	300	5.7	335	1905
5	0	11	319	13.7	50	1630
6	0	24	365	9.3	15	2435
7	0	23	363	26	50	2895
8	0	10	391	16.9	30	2285
9	0	8	321	16.5	315	2105
10	0	4	360	12.5	30	2000
11	0	12	378	8.3	20	2060
12	0	16	300	7.4	40	2005
13	0	13	317	12.9	45	2015
14	0	9	352	11.2	55	2025
15	0	18	345	12.9	230	2240
16	0	15	332	10.8	170	2090
17	0	5	310	8.8	30	2320
18	0	7	369	21	66	2122
19	0	22	321	19.4	35	2075
20	0	10	399	22.1	77	2144
